# Supplementary material for: The Influence of Pregnancy Risk Factors on Patterns of Sensory Processing Disorders and Motor Development
Source: J Clin Med. 2025 Nov 27;14(23):8429. doi: 10.3390/jcm14238429 (PMC12693627; doi:10.3390/jcm14238429)
Supplement: Supplementary file 1 [file jcm-14-08429-s001.zip]

Archive with 1 entries (1 files):
- jcm-3877352-supplementary.pdf
